# Supplementary material for: Clinical, tumor, and product features associated with outcomes after axicabtagene ciloleucel therapy in follicular lymphoma
Source: J Clin Invest. 2025 Aug 15;135(16):e181893. doi: 10.1172/JCI181893 (PMC12352890; doi:10.1172/JCI181893)
Supplement: Supporting data values [file jci-135-181893-s157.xlsx]

## Sheet: Fig. 2A
	PFS		Ongoing Response
Covariate	Importance	Direction	Importance	Direction
TNFA_DAY0	100	-	100	-
IL12p40_DAY0	46.7	-	75.9	-
NNaive_BASELINE	20.5	+	52.9	+
IL2RA_DAY0	20.1	-	33.9	-
HGB_BASELINE	21.4	+	13	+
IL16_DAY0	12.4	-	11.9	-
CCL22_DAY0	16	-
CCL17_BASELINE	12.4	-
PCCR7-_BASELINE	11	-
TMTV	9.9	-
FERRITIN_BASELINE	6.1	-	4.9	-
FLIPI	4.9	-

## Sheet: Fig. 2B
Ongoing Response	TNF-alpha at Baseline
ONGOING	1.7
ONGOING	3.7
ONGOING	8.1
ONGOING	24
ONGOING	2.2
ONGOING	0.7
ONGOING	26.7
ONGOING	3.6
ONGOING	3.7
ONGOING	1.6
ONGOING	2.3
ONGOING	27.8
ONGOING	2.5
ONGOING	2.8
ONGOING	2
ONGOING	1.6
ONGOING	1.9
ONGOING	4.1
ONGOING	5.9
ONGOING	1.6
ONGOING	5.2
ONGOING	2.5
ONGOING	2.5
ONGOING	11.8
ONGOING	2.7
ONGOING	15.3
ONGOING	3
ONGOING	14.9
ONGOING	1.8
ONGOING	3.5
ONGOING	3.2
ONGOING	2.3
ONGOING	3.8
ONGOING	18.6
ONGOING	15.2
ONGOING	2.3
ONGOING	5.1
ONGOING	0.7
ONGOING	2.3
ONGOING	11.8
ONGOING	19.2
ONGOING	10.3
ONGOING	5.4
ONGOING	2.1
ONGOING	2.1
ONGOING	1.7
ONGOING	1.9
ONGOING	0.7
ONGOING	19.5
ONGOING	4.8
ONGOING	1.7
ONGOING	3.9
ONGOING	4.3
ONGOING	3.8
ONGOING	5.4
ONGOING	4.2
ONGOING	2
ONGOING	5
ONGOING	3.8
ONGOING	3.4
ONGOING	3.7
ONGOING	2.6
ONGOING	1.7
ONGOING	3.1
OTHERS	18.5
OTHERS	2
OTHERS	4.4
OTHERS	5.3
OTHERS	2.6
OTHERS	4.6
OTHERS	1.9
OTHERS	2.5
OTHERS	11.2
OTHERS	14.4
OTHERS	4.3
OTHERS	15.6
OTHERS	14.8
OTHERS	5.3
OTHERS	3.3
OTHERS	4.2
OTHERS	21.1
OTHERS	10
OTHERS	5.9
OTHERS	1.4
OTHERS	7
OTHERS	8.2
OTHERS	0.7
OTHERS	12.6
OTHERS	1.6
OTHERS	11
OTHERS	13.1
OTHERS	5.1
OTHERS	22.4
OTHERS	17.6
OTHERS	9.7
OTHERS	2.6
OTHERS	3.1
OTHERS	15
OTHERS	16
OTHERS	3.4
OTHERS	10.3
OTHERS	7.1
OTHERS	13.8
OTHERS	1.9
OTHERS	7.1
OTHERS	6.8
OTHERS	3.6
OTHERS	2.4
OTHERS	4.3
OTHERS	32.8
OTHERS	4
OTHERS	50.1
OTHERS	30.5
OTHERS	3.3

## Sheet: Fig 2D
Ongoing Response	Total Number of Naive T Cells
ONGOING	61.1061
ONGOING	215.909
ONGOING	21.1207
ONGOING	23.9056
ONGOING	44.4021
ONGOING	197.408
ONGOING	26.8913
ONGOING	47.2776
ONGOING	101.813
ONGOING	1.05288
ONGOING	23.3898
ONGOING	26.4261
ONGOING	70.6326
ONGOING	268.62
ONGOING	55.2352
ONGOING	118.134
ONGOING	296.573
ONGOING	121.818
ONGOING	10.8812
ONGOING	45.3209
ONGOING	186.798
ONGOING	63.92
ONGOING	35.0929
ONGOING	49.4298
ONGOING	47.2979
ONGOING	67.55
ONGOING	98.1528
ONGOING	38.6733
ONGOING	103.223
ONGOING	59.3896
ONGOING	30.749
ONGOING	83.0384
ONGOING	82.2114
ONGOING	105.95
ONGOING	133.664
ONGOING	121.765
ONGOING	114.739
ONGOING	47.0048
ONGOING	125.983
ONGOING	33.8542
ONGOING	100.142
ONGOING	95.3381
ONGOING	28.491
ONGOING	104.657
ONGOING	128.317
ONGOING	9.43451
ONGOING	19.8781
ONGOING	101.989
ONGOING	30.87
ONGOING	76.2866
ONGOING	38.22
ONGOING	33.048
ONGOING	61.1778
ONGOING	23.376
ONGOING	81.2803
OTHERS	11.1111
OTHERS	71.0673
OTHERS	31.3182
OTHERS	197.743
OTHERS	40.3338
OTHERS	84.4163
OTHERS	13.1111
OTHERS	47.6311
OTHERS	92.5216
OTHERS	36.7063
OTHERS	50.0006
OTHERS	74.3023
OTHERS	6.3797
OTHERS	22.7824
OTHERS	24.7414
OTHERS	33.7887
OTHERS	22.1865
OTHERS	23.0223
OTHERS	20.2624
OTHERS	16.5281
OTHERS	16.7921
OTHERS	52.7373
OTHERS	38.4548
OTHERS	114.907
OTHERS	20.2327
OTHERS	45.8965
OTHERS	62.0111
OTHERS	33.2725
OTHERS	25.7507
OTHERS	114.198
OTHERS	33.7471
OTHERS	11.5112
OTHERS	63.4641
OTHERS	49.4791
OTHERS	17.7165
OTHERS	36.6336
OTHERS	19.0273
OTHERS	12.1275
OTHERS	46.2778
OTHERS	26.4818
OTHERS	35.3743
OTHERS	23.4495
OTHERS	44.0886

## Sheet: Fig. 3A
	PFS		Ongoing Response
Covariate	Importance	Direction	Importance	Direction
CART_AUC	100	+	99.4	+
tocilizumab_use	73.6	+	40.3	+
IL12p40_AUC			100	-
IL16_AUC	9.7	-	50.6	-
VEGF_AUC			44.6	+
VCAM1_AUC			28.8	-
TNFA_AUC			22.2	-
IL6_AUC			20.4	+
IL7_PEAK	14.2	+

## Sheet: Fig. 3D
Correlation	IL12p40_AUC	CART_AUC	tocilizumab_use	IL16_AUC	VEGF_AUC	GRZB_AUC	VCAM1_AUC	TNFA_AUC	IL6_AUC	IL7_PEAK
TNFA_DAY0	0.335623	-0.0927794	-0.0597304	0.407895	-0.0822477	0.0511379	0.373085	0.721315	-0.0238026	-0.146347
IL12p40_DAY0	0.689544	-0.189139	-0.0565478	0.386528	-0.136422	0.066092	0.265934	0.448157	-0.0707093	-0.255542
NNaive_BASELINE	-0.275606	0.250477	0.284798	-0.287591	0.0777213	0.21626	-0.211196	-0.305059	0.197244	0.121359
IL2Ra_DAY0	0.404539	-0.0899607	-0.156813	0.443639	-0.137095	0.0246668	0.395658	0.634319	-0.0694687	-0.28826
HGB_BASELINE	-0.184587	0.270351	0.186116	-0.376659	0.0659392	0.179532	-0.129845	-0.332101	0.0926234	0.232898
IL16_DAY0	0.169056	-0.188802	-0.165366	0.793944	-0.0331155	0.0691763	0.216664	0.336937	-0.091187	0.0745818
CCL22_DAY0	0.364109	-0.165438	-0.203439	0.319427	0.0693599	0.0243382	0.273929	0.350608	-0.215548	-0.112294
HGB_DAY0	-0.267018	0.247748	0.154182	-0.387403	0.0854891	0.0849799	-0.260606	-0.412189	0.0379109	0.211736
CCR7-_BASELINE	0.17877	-0.2008	-0.289202	0.223893	-0.0777481	-0.26416	0.145336	0.189044	-0.261512	-0.0433173
CCL17_BASELINE	0.421632	-0.0699266	-0.165586	0.335608	0.10125	0.0616842	0.273402	0.440568	-0.172409	-0.0828347
TMTV	0.297286	-0.0373371	-0.126988	0.255577	-0.138239	0.143943	0.262668	0.456641	-0.0934106	-0.108052
TNFA_BASELINE	0.413401	-0.0837009	-0.0675036	0.377733	-0.137147	0.028058	0.405796	0.728815	-0.0490966	-0.199493
FERRITIN_BASELINE	0.0306886	-0.0625964	-0.21018	0.14082	0.0740531	-0.258089	-0.120074	-0.0207587	-0.0700736	0.0312707
FLIPI	0.232412	-0.199828	-0.187018	0.326905	-0.0684344	-0.119565	0.307891	0.338328	-0.119523	-0.17815

## Sheet: Fig. 4C
Ongoing Response	IFN gamma	TIGIT	PDCD1	EOMES	LAG3	HAVCR2
ONGOING	High	0.821275	0.457691	1.2228	1.12461	1.25108
ONGOING	High	-0.158442	-0.916154	-0.88686	-0.717814	-1.17978
ONGOING	High	2.08225	1.07079	2.74415	2.24371	2.15659
ONGOING	High	0.510353	0.61653	-0.563364	0.506157	-0.1518
OTHER	High	-0.384172	-0.307627	0.214289	-0.72673	0.422888
OTHER	High	-1.25704	-0.932028	-0.557247	-1.44452	0.183707
OTHER	High	0.763353	0.688731	0.295753	-0.455326	0.395007
OTHER	High	1.0387	1.37422	0.873008	0.563916	1.04144
OTHER	High	0.177995	0.91535	0.948811	1.27662	0.338172
OTHER	High	-0.334497	-1.30163	0.385417	-0.263988	-1.03689
OTHER	High	0.0150632	-0.492762	-0.0367715	-0.157581	-0.29689
OTHER	High	1.03351	-0.629081	1.15271	1.0718	1.10228
OTHER	High	0.275011	0.797002	1.83584	0.277755	0.636639
OTHER	High	-0.478902	-0.275599	0.247879	1.50516	-0.118887
OTHER	High	-1.03482	-1.61633	0.846717	0.32893	2.11186
OTHER	High	0.252258	0.699797	-0.214854	0.125159	0.302965
OTHER	High	0.355279	0.166209	0.467068	2.0966	1.88548
ONGOING	Low	0.270588	-0.0692779	-0.301596	-0.741824	-0.0669743
ONGOING	Low	1.14288	0.643323	1.29452	0.34377	-0.0126986
ONGOING	Low	0.237109	0.872063	-0.155164	-0.201021	-0.460719
ONGOING	Low	1.09622	0.300201	-1.37696	-1.83129	0.587439
ONGOING	Low	-0.217115	0.583025	0.0874246	-0.130613	-0.559473
ONGOING	Low	-0.161626	-0.10036	-0.789242	-1.26516	-1.59778
ONGOING	Low	0.673712	1.46713	-0.331296	-0.124234	-0.659122
ONGOING	Low	0.41162	0.731919	-0.624574	-0.92497	-0.753092
ONGOING	Low	0.998022	1.15365	-0.29225	0.811702	-0.463163
ONGOING	Low	-1.28562	-0.649511	-1.84955	0.00806453	-0.653511
ONGOING	Low	-2.64831	-1.50723	-1.08254	-0.388408	-1.31456
ONGOING	Low	0.0173998	0.724502	-0.356976	-0.317568	-1.21284
OTHER	Low	0.64365	0.311426	0.280218	0.151094	0.650614
OTHER	Low	-2.24907	-2.93336	-1.3369	-1.20659	-1.5273
OTHER	Low	-1.56049	-0.413385	-1.3226	-1.9489	-1.18228
OTHER	Low	-0.316139	0.102679	0.397364	-0.133974	-0.386982
OTHER	Low	-0.729993	-1.5319	-1.21523	0.545477	0.568585

## Sheet: Fig. 5B
ongResp	CXCL13	OAS3	OAS2	HERC6	IFIT3	MX1	ISG15	IFIT1	IFI6	IRF1	CTSW	CXCL11	CXCL10	CXCL9	GBP1	STAT1	PRF1	GZMA	NKG7	OASL	GNLY	KLRD1	CCL21	IDO1	KLRB1	IFIH1	CCL2	CCL19	IFIT2	OAS1	RSAD2	SAMD9	KLRK1
OTHER	0.0888498	-0.288082	-0.173429	-0.00138043	-0.133472	-0.747592	-0.626679	-0.769683	-0.388038	-0.186244	-1.51299	0.6898	0.807561	0.385032	0.10727	-0.00562002	-0.129967	-0.00434276	-0.344769	-0.806454	-0.86709	0.180817	1.15509	-0.836046	0.50008	0.0613648	-0.3188	-0.0248843	0.000253292	0.213531	-0.239353	-0.217666	0.977052
ONGOING	0.205667	0.559481	1.76649	1.81115	0.963703	0.492977	0.468333	0.779644	-0.601884	0.986246	1.22792	0.0960786	0.0982207	0.250689	0.434344	0.169839	1.80152	1.43587	0.734031	0.156578	0.329494	0.153428	1.10998	1.31006	0.34774	0.142837	-0.0327348	-0.234122	0.622785	0.676303	-0.285608	1.69227	1.50163
OTHER	0.718932	-0.079219	-0.160152	-0.600232	-0.158798	-1.32239	-0.917507	-0.922007	-0.0743381	0.24637	0.797433	-0.301468	0.0348522	-0.565401	0.774672	0.568558	-0.294417	0.345066	-0.111519	-0.0507798	0.38107	0.724948	1.32419	0.391058	2.02362	0.724214	1.08968	0.286569	0.266115	1.20104	-0.827234	-1.12835	-0.379498
ONGOING	0.470617	1.16389	1.38153	-0.0567087	0.240379	-0.62342	0.582941	0.458791	2.04652	-0.18994	-0.149884	-0.300648	-0.342703	-1.02946	-0.314683	0.381832	-0.989367	-0.649196	-1.06577	-0.321862	-0.134269	-0.880625	-1.00488	-1.28008	-0.641832	-0.0754477	1.02266	0.828456	-0.0583696	0.854279	-0.0157828	-0.570869	-0.906286
OTHER	1.02844	-0.680342	-0.343971	-0.0482877	0.278815	-0.00906328	-0.273905	0.324573	-1.2134	-1.00756	0.0268892	1.13597	0.0752307	0.439547	-0.689653	-1.20758	-1.26211	-0.639872	-0.927572	-0.823484	2.42187	1.82429	0.683876	0.314149	-0.0952498	-1.09551	-0.50497	-0.425359	1.39458	0.0809651	-0.669582	0.412876	-0.759456
ONGOING	0.732145	0.670034	0.342828	-0.702979	-0.731729	-0.198242	0.248331	-0.0302745	0.960924	0.594317	0.735444	-0.582078	-0.00489054	-1.13191	0.470734	0.714934	-0.275647	0.785355	0.237951	0.591924	0.548658	0.355556	1.33843	0.488461	1.72155	0.544494	-0.354521	0.17351	1.27858	-0.646169	-0.215075	0.124959	0.367218
OTHER	1.77216	1.92075	2.92796	3.17277	2.44312	3.71232	3.01999	2.85046	2.69182	-0.860994	-0.928769	0.473052	-0.0573234	-0.578	0.0209927	2.05035	-0.927546	-0.27752	-0.841405	2.21583	1.30801	-0.0841302	0.666699	-0.589871	-1.39901	1.04528	-1.61415	-0.687273	1.08338	2.61431	1.26512	1.992	-0.632725
OTHER	-0.483459	0.137149	-0.556194	-0.875702	0.0216163	-0.0327136	-0.0381803	-0.191023	0.739176	1.0374	0.468782	1.17252	1.37345	1.32691	1.25705	1.62582	0.658806	0.927125	0.762617	1.33644	0.642001	0.816443	-0.99047	1.06644	-0.249731	0.438202	0.396423	1.34623	-1.28304	-0.526895	0.617528	-0.614511	-0.218852
OTHER	0.0984278	0.482832	0.419339	0.097809	-0.269606	0.874129	-0.00141308	-0.47614	-0.668344	0.359632	1.17001	0.389369	0.418453	0.98843	0.626577	0.0768143	1.18225	1.13728	1.64417	0.748946	1.4151	1.97165	0.730216	1.17451	-0.327557	-0.171355	-0.109452	0.13779	-0.82498	-0.455363	1.26316	-0.182099	0.0060584
ONGOING	0.742566	-0.0356713	-0.118505	1.16621	-0.536487	-0.709447	-0.287886	0.0101887	-1.16654	-1.12734	0.116902	0.0441198	0.0138357	0.0660756	-1.04149	-1.05963	0.101947	-0.371818	-0.255462	-0.407354	-0.256304	0.548007	-0.133762	0.967089	-0.213525	0.211951	-0.745462	1.09454	-0.055701	0.286659	0.841732	0.119705	2.10562
OTHER	-1.22202	0.531747	0.778092	1.23821	1.12688	1.06884	2.15088	1.68679	-0.653842	-0.713524	-0.446014	0.538083	0.139005	0.703246	-0.243998	-0.359732	0.610645	0.478721	-0.00558485	0.270238	0.0595366	-0.432383	-0.84894	1.06797	0.701419	0.867088	-0.300763	-1.98104	1.39983	1.79005	2.45576	1.71322	1.49674
OTHER	-0.590076	-1.16774	-0.166958	-0.750761	-0.880701	-0.817931	-0.158346	-0.398031	0.642443	0.205573	-1.09498	0.713323	0.589003	0.629355	0.596434	0.680447	-0.69587	-0.262136	-0.508645	-0.257987	0.180046	-2.73455	0.366871	-0.882092	0.0848407	-1.59164	-0.752812	-0.148323	0.348938	0.245241	-1.82535	0.252321	-1.3023
ONGOING	0.227901	-0.32695	-0.568603	0.536884	-0.752277	-1.22135	0.211729	-0.667976	0.204404	0.441414	-0.432172	-0.793153	-0.772153	-0.391604	-0.295585	-0.667136	0.20215	0.13764	0.305743	-0.0396632	-0.729571	-0.469343	-2.28799	-0.900808	0.17789	-0.265157	0.0565517	-0.323295	-0.186807	-0.783708	-0.777516	0.0806202	0.424817
OTHER	-1.30955	-1.9534	-0.56168	-0.661049	-0.385417	-0.0878487	-0.952103	-0.732121	-0.0750201	-1.53623	-1.47305	-0.298041	-0.465344	-0.927739	0.407046	-0.348585	-1.61214	-1.26342	-1.29285	-1.33617	-1.22672	-0.862121	0.210528	-1.65538	-0.747222	-0.919154	-0.0458699	0.166722	-0.0547131	0.247272	-1.28077	0.0737603	1.32767
ONGOING	-0.519017	1.00804	-0.189134	0.319414	-0.469493	0.29564	0.213531	-0.177105	1.35137	0.0939745	0.268556	-0.676752	-0.795438	-0.694759	-0.59642	-0.0627715	-0.452584	-1.39169	-1.77706	-0.543871	-0.149908	-0.0649402	-0.702069	-0.996928	0.881181	1.47209	1.53532	1.41625	-1.3033	0.616218	0.41415	-0.391943	-1.15141
ONGOING	0.345782	-0.559673	-0.690732	-0.0174245	-0.189779	0.278389	-0.436707	0.10805	0.813135	-0.694504	-0.0917214	-0.480529	-0.21263	-1.55965	0.408386	-0.339814	-0.901717	-0.310322	-0.617029	-0.454485	-0.914047	-0.61509	0.0865356	-0.912142	0.561363	-1.19404	-0.0279258	-0.64866	0.948177	-1.58788	-0.142089	-0.372577	-0.923059
ONGOING	-0.0233315	-1.24451	-2.50897	-1.45406	-0.593579	0.28553	-1.28009	-1.6726	-0.147749	-1.97884	-0.56258	-0.294006	-0.304544	-0.604904	-1.53353	-1.41515	-0.949615	-1.35063	-1.28734	-0.80217	-0.264256	-0.111537	-0.495901	-0.5822	-1.24876	-1.44952	-1.01924	0.387915	-2.15332	-2.28669	-1.09182	-1.9519	-1.13107
ONGOING	0.0206074	0.0927809	1.10118	-0.198795	0.320337	-0.19398	0.976243	-0.677672	0.992941	2.0769	1.27702	1.81248	2.1121	2.16261	1.87636	2.0836	1.64068	2.591	2.87145	2.9004	-0.210354	-1.29108	-0.247543	0.091685	-0.798555	-0.0135382	-0.258116	-0.962167	0.696241	0.0649228	0.0460239	0.651163	0.825543
ONGOING	0.837048	-0.760202	-0.529469	0.0945716	-1.72415	1.22032	-0.997058	-1.44801	-0.134364	0.445099	-1.13272	-1.4712	-1.53337	-1.47949	0.361511	-0.347822	-0.71583	0.0108487	-0.0916227	-0.82331	-1.2601	-1.46279	-0.163987	-1.42238	-2.96841	0.917659	-0.624969	-0.30704	-0.965555	-0.940335	-1.62914	-0.54519	-0.0879261
OTHER	-1.91934	-1.94342	-0.946967	-1.12736	-0.607414	0.121547	-0.268105	-1.05379	-0.926759	-0.793093	0.289054	-1.78127	-1.95402	-1.43262	-2.81897	-1.78258	-0.938725	-1.50065	-1.87535	-1.16022	-1.50791	0.487928	-1.30825	-1.45332	-1.28544	-0.286088	-0.388163	-1.95316	0.922982	0.455083	-0.507586	-1.45889	0.0107796
ONGOING	-1.0187	-1.40861	-1.03731	-1.3892	-1.78058	-0.514891	-0.748519	-1.07589	-0.360342	-1.22404	0.775273	-1.72259	-2.2008	-1.66515	-1.52627	-1.03751	-0.830619	-0.329365	-0.91588	-0.662412	0.336107	0.28258	0.237468	-0.645903	0.596448	-1.26958	-2.03222	-0.333866	-2.37178	-1.86659	-1.46259	-1.40251	-0.520509
OTHER	0.756584	0.674065	-0.302002	0.742828	1.10267	-1.30987	-1.2255	0.907476	0.761832	1.05321	0.076657	1.64004	1.3378	1.19499	1.17647	1.5772	0.531884	0.576594	1.09171	0.382684	1.02531	0.515444	0.653892	-0.2092	0.326327	-0.131064	1.35744	1.55074	1.51308	0.222559	0.150649	0.372591	0.526324
OTHER	-0.239074	0.903441	1.22086	-0.685279	0.000228382	0.120557	-2.07247	0.260134	0.657489	1.3762	1.59727	0.675636	0.449667	0.635926	1.0011	1.02481	1.01983	1.92788	1.23918	0.909567	1.22997	1.33327	0.992909	1.59944	-0.285707	0.500754	-1.96697	-0.672628	-1.05585	-0.112274	0.342665	1.08048	1.09526
ONGOING	-1.06328	0.735095	-0.669221	-0.0151224	0.366944	0.424802	-0.0227108	-0.0385944	1.1192	1.35431	0.616101	0.485333	0.808239	1.06245	0.533101	0.460969	0.167481	-0.177165	-0.480392	0.0741535	0.802806	0.195783	-0.970879	0.274108	0.223737	0.820954	2.38543	2.08641	0.0864745	-0.256791	-0.30604	-1.35165	-0.960514
ONGOING	-0.403882	0.681775	0.689964	1.28133	-0.250183	0.0505069	1.20707	0.502457	-1.02197	0.309914	-0.135113	-1.99693	-0.772855	-0.107499	-0.416808	-0.448799	1.61448	-0.0205976	0.643372	-0.0737588	-1.66687	0.193162	1.44199	1.29494	0.65454	-0.346994	0.264697	0.702089	-0.668094	-0.187077	0.135153	-0.048035	-1.23559
ONGOING	1.99894	-0.498197	-0.34059	-1.17402	0.0450607	0.447128	-0.458058	-0.168717	-0.927883	-1.04163	-1.0773	-0.667106	-0.659856	-1.51006	-0.0613476	-0.666301	-1.43999	-1.61507	0.511113	-0.67798	-0.886688	-0.253759	-0.123964	0.285857	0.608874	-0.252576	0.259462	0.0525572	-0.135455	-0.465631	-0.387193	-0.388636	1.03525
OTHER	0.0575533	-0.209985	0.34675	0.536198	0.272192	-0.986156	0.0953054	0.33802	-1.90418	-0.290128	0.904909	-0.419459	-1.07686	0.110121	-1.09823	-0.914113	0.707275	0.521778	0.710905	-0.661489	0.0912577	0.798604	0.192421	0.763757	0.0310856	0.648773	-0.556141	-1.12853	0.942797	-1.02587	0.272554	0.67579	1.01211
OTHER	-0.242103	0.690202	0.539496	-0.16053	-0.408764	-0.273481	0.392011	-0.359914	-1.02128	1.28824	-0.804184	0.479063	0.960241	0.780966	1.15588	0.272019	1.59569	0.0935805	0.277245	-0.00797091	0.384574	-0.188551	0.43244	0.522768	-0.0913462	0.736565	0.124168	-0.254493	-0.0866454	0.0296618	-1.07369	0.111089	1.00395
ONGOING	1.28102	-0.319551	0.46379	-0.383369	0.872309	-0.0644057	-0.171563	0.785225	-0.916517	1.05245	0.537821	0.794302	-0.554186	-0.247836	-0.309848	-1.75144	-0.0558312	-0.812094	-0.421634	-1.57534	-0.229157	-0.278588	-2.42342	0.620956	0.0556229	-0.190041	0.691339	-1.25914	0.552974	0.727565	0.201678	1.62927	-1.17952
ONGOING	-1.79924	-0.98752	-0.762889	-0.819375	-1.77324	-1.06586	-0.524349	-1.27593	-0.555558	-0.373433	-2.08541	-1.30754	-1.0686	0.0136062	-1.06195	-0.00357464	-0.341096	-0.163902	-0.374767	-0.84406	-0.509822	-0.81541	0.605534	-0.478925	-1.08756	0.427966	-0.944233	-0.482222	-0.166552	-0.60058	0.622054	-1.65841	-1.09283
OTHER	-1.73417	-0.556216	-0.747127	-0.406816	-0.0149859	-1.37083	-0.449242	-0.709969	-0.276171	-0.995492	0.296618	0.321991	1.05453	0.693729	0.377764	0.468001	-0.0860949	0.913193	-0.0516456	-0.520568	-1.01982	-1.27097	-0.120192	-1.73343	-1.25118	-3.05857	-0.150991	-1.21669	0.443208	1.23066	1.46057	0.236774	0.360959
OTHER	0.567573	1.634	-0.53781	-0.0700497	0.735374	-0.327568	-0.0665145	0.853553	-0.0313857	0.559172	1.78309	-0.0331881	0.541314	1.21265	-0.0327143	-0.237051	0.928828	-0.0788887	0.751987	0.925379	2.22641	1.68977	1.25814	1.72002	1.01681	-0.48645	1.56027	1.30897	0.384511	0.0663749	1.25163	0.894809	0.487265
OTHER	-0.892427	-0.82041	-1.12457	-0.89199	-0.116905	1.58447	0.586843	0.696651	-0.605653	-1.40322	-1.89089	-0.396395	-0.0646379	-0.167469	-1.18879	-0.695039	-1.35206	-1.64353	0.404429	0.506045	-1.05734	-1.14685	-0.199987	-0.130999	0.552474	1.72328	1.47954	1.66692	-1.6543	-0.940442	-0.446724	-0.902467	-1.66696
OTHER	1.50886	1.95443	1.058	1.49312	2.98793	0.899888	1.8237	2.28344	0.68996	0.935781	0.852021	2.06119	2.0267	1.43723	1.64459	1.19506	1.48776	0.980276	1.06038	1.83321	-0.491998	0.891035	-1.46495	0.756447	1.62548	1.51326	0.525516	-0.162774	0.139556	1.05961	1.84271	1.072	-0.415737

## Sheet: Fig. 6
pathway	pval	padj	ES	NES	nMoreExtreme	size	leadingEdge
HALLMARK_EPITHELIAL_MESENCHYMAL_TRANSITION	0.00141044	0.0157282	0.679052	2.54467	0	185	c("SFRP4", "POSTN", "SERPINE1", "SPOCK1", "COMP", "COL5A1", "JUN", "FN1", "PLOD2", "COL1A1", "COL3A1", "EDIL3", "VCAN", "MXRA5", "MFAP5", "COL1A2", "PTHLH", "IGFBP2", "THBS1", "LUM", "THBS2", "FAP", "BGN", "NTM", "COL5A2", "SPP1", "TIMP3", "MGP", "CDH2", "SERPINE2", "TFPI2", "IL6", "DCN", "GADD45B", "TIMP1", "SERPINH1", "NNMT", "MMP2", "FBLN1", "ITGB5", "COL16A1", "PCOLCE2", "COL12A1", "DPYSL3", …
HALLMARK_ANGIOGENESIS	0.00165837	0.0157282	0.756634	2.14809	0	31	c("POSTN", "SERPINA5", "COL3A1", "VCAN", "LUM", "COL5A2", "SPP1", "STC1", "TIMP1", "KCNJ8", "MSX1", "FSTL1", "JAG2", "PGLYRP1", "PTK2", "PDGFA", "ITGAV", "VTN")
HALLMARK_TNFA_SIGNALING_VIA_NFKB	0.00142653	0.0157282	0.494581	1.84591	0	180	c("FOS", "SERPINE1", "DUSP1", "KLF4", "JUN", "FOSB", "LAMB3", "PTGS2", "GFPT2", "CXCL3", "ATF3", "G0S2", "PPP1R15A", "IL6", "NR4A2", "GADD45B", "NR4A1", "PLK2", "SOCS3", "F3", "INHBA", "PHLDA1", "SQSTM1", "ICOSLG", "F2RL1", "RHOB", "NFIL3", "FJX1", "JUNB", "ZFP36", "SPSB1", "GEM", "BMP2", "IER2", "KLF6", "MAP3K8", "IRS2", "CXCL2", "EGR1", "TNFSF9", "PLAU", "PMEPA1", "SGK1", "CEBPD", "HBEGF", "TRI…
HALLMARK_COAGULATION	0.00153846	0.0157282	0.538043	1.82627	0	96	c("SERPINE1", "COMP", "FN1", "CTSE", "THBS1", "TIMP3", "TFPI2", "TIMP1", "ANXA1", "MMP2", "FBN1", "SPARC", "LRP1", "F3", "PLAT", "ANG", "C3", "PRSS23", "CLU", "MST1", "PLAU", "CRIP2", "TF", "PROZ", "TMPRSS6", "APOC2", "DUSP6", "BMP1", "C1S", "CFH", "SH2B2", "KLF7")
HALLMARK_PANCREAS_BETA_CELLS	0.0245499	0.0876783	0.635888	1.57202	14	17	c("LMO2", "PAX6", "PAK3", "HNF1A")
HALLMARK_UV_RESPONSE_DN	0.00299401	0.0157282	0.428503	1.537	1	134	c("SERPINE1", "DUSP1", "COL1A1", "COL3A1", "COL1A2", "COL5A2", "SLC22A18", "EFEMP1", "AMPH", "F3", "SCHIP1", "MGMT", "HAS2", "MMP16", "MT1E", "RGS4", "CDON", "PTGFR", "MGLL", "SMAD3", "GCNT1", "IGFBP5", "DLC1")
HALLMARK_APOPTOSIS	0.00297619	0.0157282	0.416275	1.51357	1	147	c("JUN", "IGFBP6", "LUM", "BGN", "ATF3", "TIMP3", "IL6", "DCN", "GADD45B", "TIMP1", "ANXA1", "MMP2", "LMNA", "TNFRSF12A", "HSPB1", "SQSTM1", "RHOB", "PLAT", "MGMT", "AVPR1A", "EMP1", "F2R", "BMP2", "CLU")
HALLMARK_APICAL_SURFACE	0.0308943	0.0965447	0.525054	1.51275	18	35	c("MDGA1", "LYPD3", "SHROOM2", "SLC34A3", "HSPB1", "GAS1", "DCBLD2", "NTNG1", "CROCC", "MAL", "GSTM3")
HALLMARK_MYOGENESIS	0.0117994	0.0453823	0.403706	1.47185	7	153	c("PTGIS", "COL1A1", "COL3A1", "CACNG1", "IGF1", "GJA5", "GADD45B", "ITGB5", "KLF5", "TCAP", "SPARC", "EPHB3", "AK1", "COL15A1", "COL6A2", "SCHIP1", "CHRNG", "MYH3", "BIN1", "ACTN2", "PC", "CLU", "IGFBP3", "SYNGR2", "COL6A3", "KCNH1", "MAPK12", "FXYD1", "STC2", "LPIN1", "CRYAB", "SLC6A8", "ADAM12", "CDH13", "TEAD4", "HBEGF", "CNN3", "HSPB8", "PLXNB2", "TAGLN", "COL4A2", "MEF2C", "KIFC3", "AGRN", …
HALLMARK_HYPOXIA	0.0117474	0.0453823	0.385751	1.42406	7	169	c("FOS", "SERPINE1", "DUSP1", "COL5A1", "JUN", "BGN", "ATF3", "MT2A", "PPP1R15A", "STC1", "IL6", "DCN", "DPYSL4", "LOX", "F3", "GPC4", "LXN", "NFIL3", "ZFP36", "MT1E", "KLF6", "PKP1", "IRS2", "ALDOB", "IGFBP3", "STC2", "TGM2", "PFKL", "EFNA3", "TGFB3", "FOSL2", "AK4")
HALLMARK_TGF_BETA_SIGNALING	0.0666667	0.175439	0.455814	1.38788	41	49	c("SERPINE1", "THBS1", "LTBP2", "PPP1R15A", "HIPK2", "JUNB", "BMP2", "PMEPA1", "SMAD3", "SMAD1")
HALLMARK_KRAS_SIGNALING_UP	0.0500736	0.139093	0.353505	1.29918	33	163	c("KLF4", "ITGBL1", "ALDH1A3", "PTGS2", "GFPT2", "SPP1", "G0S2", "PPP1R15A", "IGF2", "ANO1", "SPON1", "TMEM158", "ADAM8", "MYCN", "INHBA", "DCBLD2", "F2RL1", "PLAT", "EMP1", "MAP7", "SERPINA3", "BMP2", "SOX9", "ETV1", "IGFBP3", "SPARCL1", "GALNT3", "PLAU", "HBEGF", "LAT2", "HSD11B1", "TRIB2", "GYPC", "TSPAN7", "PLVAP", "DUSP6", "TRAF1", "ENG", "CFH", "ANGPTL4", "NIN", "SNAP25")
HALLMARK_UV_RESPONSE_UP	0.112275	0.26365	0.344413	1.23538	74	134	c("FOS", "FOSB", "IGFBP2", "RRAD", "FGF18", "ATF3", "IL6", "NR4A1", "PTPRD", "PDLIM3", "SQSTM1", "RHOB", "JUNB", "CDKN2B", "MSX1", "BMP2", "HSPA2", "DNAJB1", "CXCL2")
HALLMARK_KRAS_SIGNALING_DN	0.123288	0.268017	0.356952	1.23348	80	109	c("KRT5", "IGFBP2", "CACNG1", "LYPD3", "CLDN16", "RGS11", "NR4A2", "COPZ2", "MAGIX", "GAMT", "EFHD1", "GPR3", "MYO15A", "CACNA1F", "SOX10", "CHRNG", "PKP1", "IDUA", "HNF1A", "PTGFR", "NRIP2", "RYR2", "CD40LG", "SGK1", "DTNB", "EDN1", "AMBN", "KCNN1", "STAG3", "MAST3", "TCF7L1", "FGFR3")
HALLMARK_APICAL_JUNCTION	0.116006	0.26365	0.333062	1.22307	78	161	c("DSC3", "LAMB3", "VCAN", "SHROOM2", "MADCAM1", "MMP2", "COL16A1", "GAMT", "CERCAM", "COL17A1", "FBN1", "CRB3", "PCDH1", "IKBKG", "CLDN4", "CD86", "TSPAN4", "ACTN2", "SLIT2", "CDH3", "WNK4", "MAPK13", "TNFRSF11B", "STX4", "ADAM23", "CDH11", "COL9A1", "PTK2", "MYH10", "THBS3", "ITGB4", "BMP1", "TRAF1", "CADM3", "ADAM15", "FLNC", "THY1", "NLGN3", "FSCN1", "EVL", "VCL", "MAPK11")
HALLMARK_P53_PATHWAY	0.194326	0.388652	0.30723	1.14781	136	182	c("FOS", "KLF4", "JUN", "RRAD", "ATF3", "PPP1R15A", "PLK2", "PERP", "AK1", "CDKN2A", "CDKN2B", "F2R", "BMP2", "S100A10", "PTPN14", "TNFSF9", "RHBDF2", "SFN", "CDH13", "HBEGF", "PLXNB2", "JAG2", "NUPR1", "IFI30", "RPL36", "PROCR", "TPRKB", "INHBB", "PDGFA", "ITGB4", "DDIT3", "TSPYL2", "RNF19B", "PLK3", "CTSF", "TPD52L1")
HALLMARK_GLYCOLYSIS	0.271041	0.501928	0.294793	1.10025	189	180	c("COL5A1", "PLOD2", "VCAN", "CHST6", "STC1", "DCN", "DPYSL4", "GPC4", "HS2ST1", "PKP2", "DSC2", "ANG", "IDUA", "CHST1", "B3GNT3", "PC", "SOX9", "IRS2", "ALDOB", "IGFBP3", "ELF3", "STC2", "BPNT1", "ABCB6", "ARTN", "SLC25A10", "EFNA3", "LHPP", "MIOX", "PLOD1", "AK4", "HOMER1", "AGRN", "GPR87", "B3GAT1")
HALLMARK_IL6_JAK_STAT3_SIGNALING	0.349379	0.602377	0.327643	1.06664	224	72	c("PLA2G2A", "JUN", "CXCL3", "IL6", "TNFRSF12A", "SOCS3")
HALLMARK_ESTROGEN_RESPONSE_EARLY	0.458993	0.685877	0.269679	1.0014	318	173	c("FOS", "KLF4", "TJP3", "SYT12", "SYNGR1", "PDLIM3", "KCNK5", "TTC39A", "KCNK15", "FAM102A", "ASB13", "ABCA3", "PRSS23", "FOXC1", "ELF3", "MUC1", "NBL1", "ESRP2", "STC2", "DEPTOR", "TGM2", "SFN", "HSPB8", "PAPSS2", "AR", "PDZK1", "RHOD", "DLC1", "CELSR1", "KDM4B", "INHBB", "WWC1", "CBFA2T3", "ELOVL2", "OLFML3", "PEX11A", "NXT1", "MYOF", "EGR3", "TPD52L1")
HALLMARK_ESTROGEN_RESPONSE_LATE	0.505155	0.701604	0.266194	0.978299	342	163	c("FOS", "LTF", "SERPINA5", "KLF4", "TJP3", "AGR2", "TFPI2", "PDLIM3", "KCNK5", "PERP", "CHST8", "FAM102A", "ZFP36", "SERPINA3", "ABCA3", "PRSS23", "PTGER3", "FOXC1", "NBL1", "SGK1", "SFN", "HSPB8", "PAPSS2", "PDZK1", "MAPK13", "XRCC3", "TST")
HALLMARK_CHOLESTEROL_HOMEOSTASIS	0.551562	0.745355	0.295895	0.948972	352	68	c("MAL2", "ATF3", "GPX8", "TNFRSF12A", "AVPR1A", "NFIL3", "ATF5", "CLU")
HALLMARK_COMPLEMENT	0.632893	0.832754	0.249893	0.92252	430	169	c("SERPINE1", "LTF", "FN1", "DGKG", "TFPI2", "IL6", "TIMP1", "LRP1", "F3", "PLAT", "ANG", "ACTN2", "C3", "CLU", "ADRA2B", "CD40LG", "LCK", "CDH13", "ITGAM", "COL4A2", "STX4", "TMPRSS6", "CR2", "DUSP6")
HALLMARK_HEDGEHOG_SIGNALING	0.828383	0.98617	0.272565	0.762927	501	30	c("L1CAM", "AMOT", "SLIT1", "HEY1", "CELSR1", "THY1")
HALLMARK_WNT_BETA_CATENIN_SIGNALING	0.860129	1	0.253532	0.739667	534	37	c("WNT6", "FZD8", "HEY1", "TCF7", "JAG2", "FRAT1", "HDAC5")
HALLMARK_ADIPOGENESIS	0.995751	1	0.186083	0.694819	702	176	c("ADIPOQ", "SLC19A1", "CYP4B1", "COL15A1", "SNCG", "C3", "PTGER3", "REEP6", "SPARCL1", "MGLL", "EPHX2", "HSPB8", "COL4A1", "SLC25A10", "MGST3", "PFKL", "PHYH", "TST", "DHRS7B", "PHLDB1", "LIPE", "PDCD4")
HALLMARK_HEME_METABOLISM	1	1	0.173677	0.640788	678	168	c("ADD2", "CTSE", "GATA1", "LMO2", "MFHAS1", "SMOX", "C3", "PC", "ANK1", "SLC6A8", "HAGH", "ABCB6", "MGST3", "GYPC", "ACSL6")
HALLMARK_MYC_TARGETS_V1	1	1	-0.144301	-0.588606	296	182	c("CDC45", "CANX", "MAD2L1", "MCM4", "GOT2", "CCNA2", "TYMS", "POLE3", "PRDX4", "TFDP1", "CDC20", "PRDX3", "PSMD14", "PCNA", "APEX1", "MCM5", "ERH", "PRPS2", "NME1", "GLO1", "SET", "PPIA", "BUB3", "SNRPD1", "USP1", "EIF2S1", "SNRPG", "DDX21", "SRSF2", "KPNA2", "HDGF", "G3BP1", "NOP56", "SYNCRIP", "CNBP", "MCM6", "HDAC2", "NCBP2", "PSMA2", "RUVBL2", "EIF4H")
HALLMARK_MYC_TARGETS_V2	0.988981	1	-0.180507	-0.606567	358	56	c("PLK4", "PLK1", "TMEM97", "MCM4", "SORD", "RRP12", "DCTPP1", "NDUFAF4", "MCM5", "SUPV3L1", "DUSP2", "PRMT3", "PPRC1", "NOP56", "HK2", "GRWD1")
HALLMARK_PEROXISOME	0.988636	1	-0.183931	-0.669249	347	88	c("ABCB4", "DHCR24", "UGT2B17", "NR1I2", "FADS1", "ALDH1A1", "DHRS3", "IDE", "ACSL5", "PEX11B", "SLC25A19", "ABCC5", "EHHADH", "TOP2A")
HALLMARK_OXIDATIVE_PHOSPHORYLATION	0.993443	1	-0.170966	-0.691783	302	174	c("CYB5A", "GOT2", "BDH2", "ACAA2", "ATP6V0B", "PDK4", "PRDX3", "ATP1B1", "PDP1", "SDHD", "FXN", "ATP6V1C1", "SLC25A12", "NDUFV2", "TIMM8B", "MRPL15", "MRPS22", "OGDH", "SUPV3L1", "NDUFB3", "GLUD1", "MTRR", "NDUFA4", "CPT1A", "TOMM22", "NDUFS3", "MTX2", "SLC25A4", "DLAT", "ETFA", "MRPL11", "GRPEL1", "RHOT1", "NDUFC2", "TIMM17A", "COX8A", "MDH1", "ISCA1", "PDHB", "NDUFA2", "SUCLA2", "IDH3A", "NDUF…
HALLMARK_ALLOGRAFT_REJECTION	0.933333	1	-0.202132	-0.805548	293	155	c("IL18RAP", "KLRD1", "CD1D", "CCL22", "CXCL9", "IRF4", "STAT1", "DYRK3", "CCR1", "CD79A", "CFP", "TLR2", "FGR", "BRCA1", "CCL2", "CCL19", "IL2RA", "IL7", "PRF1", "ACVR2A", "IL18", "IFNGR1")
HALLMARK_REACTIVE_OXIGEN_SPECIES_PATHWAY	0.716535	0.895669	-0.269856	-0.85104	272	41	c("SRXN1", "GCLC", "MGST1", "ABCC1", "PRDX4", "GPX3", "MBP", "FTL", "TXN", "PDLIM1", "ATOX1", "TXNRD1", "NQO1", "PFKP", "PRNP", "OXSR1", "ERCC2", "GSR")
HALLMARK_IL2_STAT5_SIGNALING	0.823129	0.98617	-0.212204	-0.86544	241	184	c("CA2", "IL18R1", "CXCL10", "XBP1", "CCNE1", "PIM1", "TLR7", "S100A1", "CDC6", "IL1RL1", "APLP1", "IL10RA", "IRF4", "CDCP1", "FGL2", "SNX9", "DHRS3", "IL2RA", "BCL2L1", "TNFSF11", "SLC1A5", "BATF3", "IKZF4", "CAPN3", "PTH1R", "PTCH1", "LCLAT1", "TNFSF10", "IFNGR1", "MAP6", "GBP4", "LRIG1", "CISH", "PTGER2", "PLSCR1", "POU2F1", "MYO1C", "SOCS2")
HALLMARK_DNA_REPAIR	0.715134	0.895669	-0.226894	-0.889511	240	132	c("CMPK2", "BRF2", "PDE4B", "RFC3", "ADA", "ZWINT", "CETN2", "TYMS", "POLD3", "FEN1", "RRM2B", "ARL6IP1", "ITPA", "POLE4", "RAD51", "POLA1", "GTF2H5", "PDE6G", "TAF13", "PCNA", "SDCBP", "NUDT21", "NME1", "DAD1", "PNP", "RBX1", "SMAD5", "SRSF6", "DCTN4", "GTF2A2", "CLP1", "SUPT5H", "RNMT", "LIG1", "UMPS", "TMED2", "NCBP2", "POLR2A", "POLH", "VPS37D")
HALLMARK_BILE_ACID_METABOLISM	0.480114	0.685877	-0.262745	-0.97794	168	96	c("ABCA4", "SLCO1A2", "AQP9", "DHCR24", "NUDT12", "ABCA6", "NR1I2", "ABCA9", "TFCP2L1", "EFHC1", "FADS1", "ALDH1A1", "NEDD4", "ACSL5", "PECR", "GNMT", "ABCA8", "SLC29A1")
HALLMARK_FATTY_ACID_METABOLISM	0.47076	0.685877	-0.249448	-0.981092	160	133	c("PTPRG", "ACSM3", "CD1D", "CA2", "ME1", "DHCR24", "CBR3", "FMO1", "ACOT2", "ALDH1A1", "GLUL", "ACSL5", "ACAA2", "NBN", "HMGCS1", "GRHPR", "TP53INP2", "EHHADH", "GPD2", "UBE2L6", "BCKDHB")
HALLMARK_ANDROGEN_RESPONSE	0.426136	0.665838	-0.276124	-1.0047	149	88	c("DHCR24", "STEAP4", "SCD", "DNAJB9", "MERTK", "INSIG1", "FADS1", "CDK6", "HOMER2", "LMAN1", "PGM3", "AKAP12", "HMGCS1", "FKBP5", "LIFR", "HMGCR", "SORD", "CENPN", "SAT1", "RRP12", "HERC3", "SPCS3", "IQGAP2", "NCOA4", "ELL2", "KRT8", "ABHD2")
HALLMARK_PROTEIN_SECRETION	0.406077	0.654963	-0.277638	-1.01636	146	90	c("LMAN1", "CTSC", "SSPN", "CLN5", "KRT18", "PPT1", "YKT6", "TMED10", "ANP32E", "ABCA1", "AP3B1", "TMX1", "CAV2", "CD63", "RAB14", "SCAMP1", "ATP1A1", "OCRL", "SEC22B", "CLCN3", "TOM1L1", "TMED2", "ARFGAP3", "VAMP4", "RAB22A", "RAB5A", "VAMP3", "GNAS", "ARFIP1", "AP1G1", "VPS45", "ARCN1", "ARF1", "USO1", "SEC24D", "TSG101", "IGF2R", "COPB2", "GOSR2", "GLA", "NAPA", "KIF1B", "SNAP23", "NAPG", "AP3…
HALLMARK_UNFOLDED_PROTEIN_RESPONSE	0.383481	0.639135	-0.270626	-1.02149	129	104	c("CHAC1", "XBP1", "PSAT1", "IFIT1", "PARN", "DNAJB9", "CCL2", "HSP90B1", "ERN1", "CKS1B", "MTHFD2", "SLC7A5", "CALR", "FKBP14", "HSPA5", "DNAJC3", "SPCS3", "WFS1")
HALLMARK_PI3K_AKT_MTOR_SIGNALING	0.347339	0.602377	-0.284084	-1.0507	123	94	c("PRKAA2", "MAP2K6", "CDK1", "NGF", "SLA", "FGF17", "E2F1", "ACACA", "CAB39L", "HSP90B1", "TRIB3", "CALR", "DUSP3", "MYD88", "ITPR2")
HALLMARK_XENOBIOTIC_METABOLISM	0.264331	0.501928	-0.270649	-1.07922	82	157	c("FBP1", "ACSM1", "CA2", "SLC22A1", "AQP9", "HMOX1", "CYB5A", "SLC6A12", "RAP1GAP", "AKR1C2", "F10", "AKR1C3", "ATOH8", "GCLC", "FMO1", "TMEM97", "ID2", "MAN1A1", "CDO1", "SLC1A5", "GNMT", "ACOX2", "PDK4", "GSTM4", "SSR3", "NINJ1", "HES6")
HALLMARK_MITOTIC_SPINDLE	0.131488	0.273933	-0.285085	-1.16893	37	190	c("TTK", "CDK1", "CDC42EP2", "KIF23", "NEK2", "NDC80", "MID1IP1", "PLK1", "BCL2L11", "ANLN", "NUSAP1", "KIF11", "CENPF", "TPX2", "PIF1", "BUB1", "AURKA", "INCENP", "FBXO5", "DLGAP5", "KIF4A", "FGD6", "KIF22", "CCDC88A", "RAPGEF5", "BIRC5", "ESPL1", "ARHGAP5", "WASF1", "LMNB1", "ARHGEF3", "KIF20B", "BRCA2", "CENPE", "SORBS2", "CDC27", "ARHGAP10", "TOP2A", "ARHGEF7", "CNTROB", "PCGF5", "RACGAP1", "…
HALLMARK_INFLAMMATORY_RESPONSE	0.0380952	0.112045	-0.313705	-1.27619	11	172	c("IL18RAP", "CCL24", "P2RY2", "CXCL11", "ADM", "CCL22", "CHST2", "IL18R1", "CXCL10", "AQP9", "GPC3", "TNFSF15", "NMUR1", "SLC7A2", "MET", "CCL17", "PDE4B", "BTG2", "CCRL2", "CXCL9", "OSM", "RTP4", "RNF144B", "IL10RA", "MEFV", "TLR2", "CD55", "CCL2", "KCNA3", "PTPRE", "CD14", "BEST1", "FZD5", "CX3CL1", "ACVR2A", "IL18", "LDLR", "TNFSF10", "ADORA2B", "SLC7A1", "ACVR1B", "CYBB", "P2RX7", "EIF2AK2",…
HALLMARK_SPERMATOGENESIS	0.0704225	0.176056	-0.358854	-1.29671	24	84	c("DCC", "ACRV1", "DMC1", "TTK", "IL12RB2", "CDK1", "NEK2", "PCSK4", "RAD17", "NCAPH", "NEFH", "BUB1", "AURKA", "RPL39L", "CDKN3", "IDE", "ACE", "EZH2", "PIAS2")
HALLMARK_MTORC1_SIGNALING	0.00346021	0.0157282	-0.375887	-1.54012	0	188	c("ELOVL6", "CTH", "ME1", "XBP1", "PSAT1", "DHCR24", "PHGDH", "SDF2L1", "BTG2", "CDC25A", "SCD", "PLK1", "GCLC", "INSIG1", "CANX", "SLA", "TMEM97", "BUB1", "RRM2", "AURKA", "FGL2", "CFP", "ACACA", "FADS1", "MCM4", "HSP90B1", "TRIB3", "DHCR7", "MTHFD2", "SLC1A5", "STARD4", "SQLE", "SYTL2", "CTSC", "SLC7A5", "MLLT11", "CYB5B", "HMGCS1", "PSME3", "EBP", "LDLR", "LGMN", "CALR", "HMGCR", "SORD", "CYP5…
HALLMARK_NOTCH_SIGNALING	0.0275	0.0916667	-0.540011	-1.58589	10	29	c("WNT5A", "FZD1", "HES1", "PRKCA", "ST3GAL6", "DTX4", "ARRB1", "FZD5", "LFNG", "MAML2", "TCF7L2", "PSENEN")
HALLMARK_INTERFERON_GAMMA_RESPONSE	0.00325733	0.0157282	-0.403164	-1.6349	0	173	c("CXCL11", "IFI44L", "CMPK2", "RSAD2", "CXCL10", "IFIT1", "IFI44", "BATF2", "IFIT3", "USP18", "PIM1", "ISG15", "MX1", "SAMD9L", "FCGR1A", "PDE4B", "IFIT2", "CXCL9", "OAS3", "RTP4", "IL10RA", "IRF4", "NLRC5", "STAT1", "EPSTI1", "AUTS2", "FGL2", "DDX60", "CCL2", "MTHFD2", "SECTM1", "IL7", "OAS2", "SSPN", "CD274", "TNFSF10", "ISG20", "TXNIP", "SAMHD1", "GBP4", "EIF2AK2", "MYD88", "PLSCR1", "APOL6",…
HALLMARK_INTERFERON_ALPHA_RESPONSE	0.00277008	0.0157282	-0.578523	-2.08175	0	81	c("CXCL11", "GMPR", "IFI44L", "CMPK2", "OAS1", "RSAD2", "CXCL10", "IFI44", "BATF2", "IFIT3", "USP18", "ISG15", "MX1", "SAMD9L", "IFIT2", "CCRL2", "RTP4", "EPSTI1", "DDX60", "PARP9", "IL7", "ISG20", "TXNIP", "GBP4", "EIF2AK2", "PLSCR1", "UBE2L6", "NMI", "TRIM25", "TRIM21")
HALLMARK_G2M_CHECKPOINT	0.00341297	0.0157282	-0.536308	-2.18922	0	185	c("HOXC10", "AURKB", "EFNA5", "MYBL2", "HMGB3", "TTK", "RAD54L", "CKS2", "CDK1", "KIF23", "NEK2", "CDC45", "MEIS2", "NDC80", "PLK4", "CDC25A", "PLK1", "CDC6", "NUSAP1", "STMN1", "MKI67", "PBK", "HMMR", "CENPA", "CHEK1", "MAD2L1", "KIF11", "UBE2C", "STIL", "CENPF", "POLQ", "TPX2", "EXO1", "BUB1", "AURKA", "INCENP", "FBXO5", "E2F1", "CDKN2C", "GINS2", "TROAP", "CDKN3", "CCNA2", "KIF4A", "KIF22", "C…
HALLMARK_E2F_TARGETS	0.00346021	0.0157282	-0.543809	-2.22815	0	188	c("AURKB", "CCNE1", "E2F8", "MYBL2", "DEPDC1", "HMGB3", "CKS2", "CDK1", "MELK", "KIF18B", "GINS1", "RFC3", "DIAPH3", "PLK4", "CDC25A", "SPAG5", "PLK1", "TRIP13", "STMN1", "MKI67", "HMMR", "CHEK1", "MAD2L1", "SPC24", "CDCA8", "CDCA3", "RRM2", "AURKA", "CDKN2C", "BRCA1", "DLGAP5", "HELLS", "MCM4", "RAD51AP1", "DSCC1", "CDKN3", "GINS4", "KIF4A", "BUB1B", "KIF22", "CKS1B", "MTHFD2", "POLD3", "BIRC5",…

## Sheet: Fig. 8A
	G3+ NE		G3+ CRS
Covariate	Importance	Direction	Importance	Direction
NCCR7+_BASELINE	100	+	100	+
PCCR7-_BASELINE	1.9	-	79	-
BICARB_BASELINE	11.2	+
NNaive_BASELINE	9.6	+
MCP1_DAY0	8.8	+
AST_DAY0	6	+
NCD4_BASELINE	4.3	+
NCD3_BASELINE	1.9	+
CXCL10_DAY0			0.6	+

## Sheet: Fig. 8B
	G3+ NE		G3+ CRS
Covariate	Importance	Direction	Importance	Direction
GMCSF_PEAK	100	+
IL6_AUC	10.4	+	100	+
GMCSF_AUC	55.6	+
TNFA_PEAK			44.1	+
IL2_AUC	8.9	+	14.7	+
CART_SPD_PEAK			19.8	+
MCP1_PEAK	14.4	+
IL15_PEAK	5.3	+
IL10_AUC	3.2	+
IL1RA_AUC			3.1	+
CART_AUC	2.8	+

[truncated: 5 more sheets: Fig. S12A, Fig. S1B, Fig. S4A, Fig S7A, Fig. S9B]
